# Supplementary material for: Selective Extraction of Piceatannol from Passiflora edulis by-Products: Application of HSPs Strategy and Inhibition of Neurodegenerative Enzymes
Source: Int J Mol Sci. 2021 Jun 10;22(12):6248. doi: 10.3390/ijms22126248 (PMC8230382; doi:10.3390/ijms22126248)
Supplement: Supplementary file 1 [file ijms-22-06248-s001.zip]

Archive with 1 entries (1 files):
- ijms-1205465-supplementary.pdf
